# Supplementary material for: Immigrant Vietnamese women’s adaptation to culture and society in rural areas of Korea
Source: PLoS One. 2019 Feb 14;14(2):e0212265. doi: 10.1371/journal.pone.0212265 (PMC6375616; doi:10.1371/journal.pone.0212265)
Supplement: S1 Dataset — (TXT) [file pone.0212265.s001.txt]

Qmethod_IMIW 
   26   39   -4        1     1               V         1.000
(39F1.0)
534537425138496456768253565746714238976
433666624117595543595387423454576267878
665855423328695427787143596534744135676
564545648247695323779524713654366138758
564756325139575437685344615324787249866
733455557127894246667463493458563126758
763678515316594545445236824639748236775
964673516515693457853263474567528238447
482865326125435437739574615637469458765
543648623459572445867145835723676135796
756856423229896345875534413445775316676
882364214369655192568764475536347575473
697673467242417836554848556532645173953
575315417328564686492465526497337456783
363725448118674475669365735244589235657
583467514627495216485456835425697333776
845675624333287466465543542916753517897
732757694127584185876643455344963326655
487456637323594567243385515578642497616
555684537439795265577246736236864131844
716444426478696377355542353156835627859
463766467528281547348254334565755139796
584535246116794638653485642553764327977
534577646216574219586385533844667325974
362899852436655346778244713453766155547
334544148668792567566234573367587925514
1  Wanju28 None HighS
2  Wanju27 None HighS
3  Wanju28 None HighS
4  Wanju27 Budd MiddleS
5  Wanju23 Budd MiddleS
6  Wanju28 None HighS
7  Wanju31 Budd HighS
8  Wanju24 Budd MiddleS
9  Wanju27 Chri College
10 Wanju25 None HighS
11 Cheon27 Other MiddleS
12 Cheon25 Budd MiddleS
13 Asan21 Budd MiddleS
14 Cheon30 Chri MiddleS
15 Asan21 Budd MiddleS
16 Cheon22 Budd MiddleS
17 Jinan28 Chri HighS
18 Jinan24 Chri MiddleS
19 Jinan27 None HighS
20 Jinan23 None MiddleS
21 Jinan29 Chri HighS
22 Jinan25 Chri Elemen
23 Jinan24 None MiddleS
24 Jinan25 Budd HighS
25 Jinan33 Chri MiddleS
26 Jinan23 None MiddleS
1   01I am worried that I may make a mistake when speaking Korean.
1   02I am troubled because I am not able to express my feelings (e.g., angers and sorrows).
1   03Misunderstandings occur frequently during conversations.
1   04I am learning Korean from my husband��s family or through an educational program.
1   05I can speak Korean well.
1   06I can read Korean well.
1   07I can write Korean well.
1   08My husband and I often quarrel.
1   09Sometimes I quarrel with my husband because we have different backgrounds.
1   10My husband forces me to have sex even when I do not want to.
1   11The family finances are controlled by my husband or mother-in-law.
1   12I often talk with my husband.
1   13My husband and I split the household chores.
1   14My family is the greatest support for me.
1   15I have difficulties because the Korean culture and lifestyle are different from those of Vietnam.
1   16I feel psychological pressure from being forced to unilaterally acculturate to the Korean culture.
1   17Sometimes I lose confidence and withdraw because Korean culture is very different from Vietnamese culture.
1   18I try to know about Korean culture through self-help groups for Vietnamese people.
1   19I enjoy Korean culture (e.g., food, games, and customs).
1   20I frequently participate in leisure activities with my family.
1   21I am familiar with the basics of the Korean culture and lifestyle (e.g., foods, customs, and games).
1   22I feel that I am treated unjustly in Korea.
1   23I regret that I cannot participate in social activities.
1   24I feel more comfortable when I am with one of my countrymen than with a Korean.
1   25I feel comfortable living in Korea.
1   26Currently I have a job.
1   27I get along better with Koreans than Vietnamese.
1   28I get stressed because it is difficult for me to raise my children.
1   29I have different opinions than my family about raising children.
1   30I am worried that my children may be bullied at daycare.
1   31I participate in an educational program that focuses on raising children.
1   32My family members help with child rearing.
1   33I am satisfied with my parenting.
1   34I sometimes regret that I married a Korean.
1   35My life is controlled by others.
1   36I think that I am in charge of my life and lead it accordingly.
1   37I can live a happy life if I work on it.
1   38I am satisfied with life at present.
1   39I consider myself a Korean national.
end.
